# Supplementary material for: Computer-Aided Design of Boron Nitride-Based Membranes with Armchair and Zigzag Nanopores for Efficient Water Desalination
Source: Materials (Basel). 2020 Nov 20;13(22):5256. doi: 10.3390/ma13225256 (PMC7699921; doi:10.3390/ma13225256)
Supplement: Supplementary file 1 [file materials-13-05256-s001.zip]

Archive with 1 entries (1 files):
- materials-996667-supplementary.mp4
